# Supplementary material for: Exploring the Genetic Diversity of Mycoplasma hyopneumoniae in Pigs with Pneumonia and Pleurisy at Slaughter
Source: Microorganisms. 2024 Sep 30;12(10):1988. doi: 10.3390/microorganisms12101988 (PMC11509837; doi:10.3390/microorganisms12101988)
Supplement: Supplementary file 1 [file microorganisms-12-01988-s001.zip]

Archive with 1 entries (1 files):
- Suplementar_Panneitz_et_al.xlsx
