# Supplementary material for: Exploring the Genetic Diversity of Mycoplasma hyopneumoniae in Pigs with Pneumonia and Pleurisy at Slaughter
Source: Microorganisms. 2024 Sep 30;12(10):1988. doi: 10.3390/microorganisms12101988 (PMC11509837; doi:10.3390/microorganisms12101988)
Supplement: Supplementary file 1 [file microorganisms-12-01988-s001.zip › Suplementar_Panneitz_et_al.xlsx]

## Sheet: Table S1
Table S1: Sequences of the primers and hydrolysis probes used for each target region of the multiplex qPCR: omIA gene (A. pleuropneumoniae), p102 gene (M. hyopneumoniae) and kmt1 gene (P. multocida type A), and the respective ampliﬁer sizes (bp).
Target gene	Primers and Probe	Nucleotide Sequence (5' → 3')	Amplicon Size (bp)	Reference
	F_App_omIA	AGTGCTTACCGCATGTAGTGGC
omIA	R_App_omIA	TTGGTGCGGACATATCAACCTTA	153	[7, 4]
	P_App_omIA	Cy5-CGATGAACCCGATGAGCCGCC-IB®RQ
	F_Mhp_p102	TAAGGGTCAAAGTCAAAGTC
p102	R_Mhp_p102	AAATTAAAAGCTGTTCAAATGC	150	[21, 22]
	P_Mhp_p102	FAM-AACCAGTTTCCACTTCATCGCC-3-BHQ1
	F_Pmt_kmt1	GGGCTTGTCGGTAGTCTTT
kmt1	R_Pmt_kmt1	CGGCAAATAACAATAAGCTGAGTA	148	[23, 4]
	P_Pmt_kmt1	TexRd-CGGCGCAACTGATTGGACGTTATT-IB®RQ
F: forward primer; R: reverse primer; P: probe.

## Sheet: Table S2
Table S2: Sequences of the primers for M. hyopneumoniae MLST (amplification and sequencing).
Target gene	Primers	Nucleotide Sequence (5' → 3')	Amplicon Size (bp)	Reference
adk	F_MH_adk	GGAGCTCCTGGCTCAGGTAAAG	581	[12]
	R_MH_adk	GTTTCTTCAAGGGTTTGCTCG
rpoB	F_MH_rpoB	AAACGGATAGTTAGTGTTGGCG	602
	R_MH_rpoB	TGTTCGGCATCAAGGACAAG
tpiA	F_MH_tpiA	GAAATTGAAAAATGAATAAAACCGTAAG	641
	R_MH_tpiA	GATGCTTTTCTGGGATACTAACTCG
F: forward primer; R: reverse primer.

## Sheet: Table S3
Table S3: Datas for each lung evaluated
Sample	Pleurisy Score	Points per lobe in gross evaluation							Total points per lung	Ct Mean			alelic profile MLST			City/State of the samples	Histological lesion
		RA	RC	RD	LA	LC	LD	I		M. hyopneumoniae	App	PM	adk	rpoB	tpiA		BALT lesion	Pneumocyte hyperplasia	Suppurative bronchopneumonia	Necrotizing bronchopneumonia	Pleuropneumonia	Chronic pleuritis	Alveolar edema
CG 1	0	2	2	0	0	0	1	0	5	23.79	30.73	ND	23	18	26	Campo Grande/MT	1	1	0	0	0	0	0
CG2	0	0	0	0	0	0	0	0	0	24.9443	29	ND	13	18	26	Campo Grande/MT	2	1	0	1	0	0	0
SG 1	0	0	0	0	0	1	0	0	1	27.0428	ND	ND	23	18	60	São Gabriel do Oeste/MT	2	2	0	0	0	2	0
SG 2	0	0	1	0	0	1	0	0	2	18.2404	ND	ND	23	18	41	São Gabriel do Oeste/MT	2	2	1	0	0	0	2
UB 1	0	3	2	0	0	0	0	0	5	34.2878	-	-	-	-	-	Uberlândia/MG	1	0	0	0	0	0	0
UB 2	0	0	0	0	0	0	0	0	0	32.9297	-	-	-	-	-	Uberlândia/MG	1	0	0	0	0	0	0
GS 1	0	1	1	0	1	1	0	0	4	27.7159	-	-	-	-	-	Guarujá do Sul/SC	3	2	0	0	0	0	0
GS 2	0	0	1	0	0	1	0	0	2	29.3882	-	-	-	-	-	Guarujá do Sul/SC	1	0	0	0	0	0	0
VD 1	0	0	0	0	1	2	0	0	3	25.7846	-	-	-	-	-	Videira/SC	1	0	0	0	0	0	0
VD 2	0	1	1	0	1	0	0	0	3	32.618	-	-	-	-	-	Videira/SC	1	0	0	0	0	0	0
SJ 1	0	1	1	1	0	1	0	0	4	30.9856	-	-	-	-	-	São José do Cedro/SC	3	1	0	0	0	0	0
SJ 2	0	1	1	0	0	1	0	0	3	28.2394	-	-	-	-	-	São José do Cedro/SC	2	1	0	0	0	0	0
CC 1	0	1	2	0	1	2	0	0	6	35.4812	-	-	-	-	-	Cerqueira César/SP	1	0	0	0	0	0	0
CC 2	0	0	0	0	0	1	0	0	1	28.1861	-	-	-	-	-	Cerqueira César/SP	1	0	0	0	0	0	0
CG 3	1	2	2	1	1	1	2	1	10	18.5863	38	ND	23	18	26	Campo Grande/MT	2	1	0	0	0	2	0
CG 4	1	0	0	3	0	1	0	0	4	26.3257	29.22	ND	23	18	26	Campo Grande/MT	2	2	0	1	0	1	0
SG 3	1	0	1	0	0	0	0	0	1	23.3884	ND	ND	23	18	26	São Gabriel do Oeste/MT	3	1	0	0	0	1	0
SG 4	1	0	1	0	0	0	0	0	1	30.2722	ND	ND	23	18	26	São Gabriel do Oeste/MT	3	1	0	2	0	1	0
UB 1	1	2	0	1	1	1	1	1	7	28.5007	-	-	-	-	-	Uberlândia/MG	2	0	2	0	0	0	0
UB 2	1	2	0	1	1	1	1	1	7	33.086	-	-	-	-	-	Uberlândia/MG	1	0	0	0	0	0	0
GS 3	1	0	1	0	1	1	0	4	7	21.1191	-	-	-	-	-	Guarujá do Sul/SC	2	2	0	0	0	1	0
GS 4	1	0	3	0	1	3	0	0	7	23.6276	-	-	-	-	-	Guarujá do Sul/SC	3	2	0	0	0	1	0
UB 3	1	1	1	1	0	1	1	0	5	28.2909	-	-	-	-	-	Videira/SC	4	1	0	0	0	1	0
UB 4	1	1	1	0	1	2	2	1	8	27.3664	-	-	-	-	-	Videira/SC	3	1	0	0	0	1	0
SJ 3	1	1	1	0	1	1	1	1	6	25.7095	-	-	-	-	-	São José do Cedro/SC	2	1	0	0	0	1	0
SJ 4	1	2	1	1	1	2	1	1	9	25.159	-	-	-	-	-	São José do Cedro/SC	1	2	0	0	0	1	0
CC 3	1	0	0	0	0	0	0	0	0	30.8456	-	-	-	-	-	Cerqueira César/SP	1	0	0	0	0	1	0
CC 4	1	1	1	0	0	0	1	1	4	30.7065	-	-	-	-	-	Cerqueira César/SP	1	0	0	0	0	1	0
CG 5	2	2	2	1	2	1	1	1	10	28.5429	31.71	ND	23	18	26	Campo Grande/MT	2	1	0	1	0	0	1
CG 6	2	2	2	0	2	2	1	1	10	18.818	ND	ND	23	18	26	Campo Grande/MT	2	2	0	0	0	1	1
SG 5	2	1	2	0	0	1	0	1	5	25.647	ND	28.6	23	18	41	São Gabriel do Oeste/MT	2	2	0	4	0	3	2
SG 6	2	1	2	0	0	0	0	0	3	22.7598	ND	ND	23	18	26	São Gabriel do Oeste/MT	2	1	0	0	0	2	0
UB 5	2	3	1	1	1	1	1	1	9	28.0759	-	-	-	-	-	Uberlândia/MG	1	1	0	0	0	1	0
UB 6	2	2	1	0	1	2	1	1	8	29.9388	-	-	-	-	-	Uberlândia/MG	1	1	0	0	0	1	0
GS 5	2	1	0	0	0	1	0	0	2	27.3105	-	-	-	-	-	Guarujá do Sul/SC	1	1	0	0	0	1	0
GS 6	2	1	2	1	1	2	1	3	11	25.0004	ND	27.82	13	18	88	Guarujá do Sul/SC	2	2	2	0	0	1	1
VD 5	2	1	1	1	1	1	1	1	7	30.4725	-	-	-	-	-	Videira/SC	2	1	0	0	0	1	0
VD 6	2	1	1	1	0	1	0	0	4	32.0511	-	-	-	-	-	Videira/SC	1	1	0	0	0	1	0
SJ 5	2	3	2	1	1	2	0	2	11	22.9884	-	-	-	-	-	São José do Cedro/SC	2	2	0	0	0	0	0
SJ 6	2	2	1	1	1	1	0	1	7	23.2392	-	-	-	-	-	São José do Cedro/SC	2	1	0	0	0	1	0
CC 5	2	0	0	0	0	0	0	0	0	29.0579	30.8426	29.239	23	11	19	Cerqueira César/SP	1	0	0	0	0	1	0
CC 6	2	2	2	0	2	3	3	3	15	32.7387	-	-	-	-	-	Cerqueira César/SP	2	0	2	0	0	1	0
CG 7	3	0	1	0	1	1	0	1	4	21.7776	27.96	ND	23	18	26	Campo Grande/MT	2	0	0	0	3	2	0
CG 8	3	0	1	0	0	1	0	0	2	22.9334	-	-	-	-	-	Campo Grande/MT	1	2	0	0	0	0	0
SG 7	3	0	1	1	0	1	1	0	4	20.4291	ND	ND	23	18	26	São Gabriel do Oeste/MT	1	1	0	0	0	2	0
SG 8	3	4	3	2	4	4	3	1	21	23.4539	35.2	ND	23	18	26	São Gabriel do Oeste/MT	1	1	0	0	0	0	0
UB 7	3	2	4	1	0	1	0	1	9	30.3376	-	-	-	-	-	Uberlândia/MG	3	1	0	0	0	2	1
UB 8	3	3	4	1	1	1	0	1	11	34.1273	-	-	-	-	-	Uberlândia/MG	1	1	0	0	0	2	0
GS 7	3	0	3	1	1	3	1	2	11	26.7567	-	-	-	-	-	Guarujá do Sul/SC	2	2	1	0	0	2	0
GS 8	3	1	3	1	1	3	1	4	14	25.2786	-	-	-	-	-	Guarujá do Sul/SC	2	3	0	0	0	2	0
VD 7	3	2	1	1	1	1	0	2	8	35.6597	-	-	-	-	-	Videira/SC	2	1	0	0	0	1	0
VD 8	3	1	2	1	2	1	1	1	9	33.89	-	-	-	-	-	Videira/SC	2	1	0	0	0	2	0
SJ 7	3	1	1	1	1	1	0	0	5	25.1285	-	-	-	-	-	São José do Cedro/SC	2	1	0	0	0	1	0
SJ 8	3	1	2	1	1	1	1	1	8	26.7323	-	-	-	-	-	São José do Cedro/SC	2	1	0	0	0	1	0
CC 7	3	1	1	0	1	2	0	1	8	24.6613	-	-	-	-	-	Cerqueira César/SP	1	0	0	0	0	1	0
CC 8	3	1	1	2	1	1	1	1	8	24.0408	-	-	-	-	-	Cerqueira César/SP	1	1	0	0	0	1	0
CG 9	4	0	1	0	0	0	0	0	1	17.2387	29.34	23.69	23	18	26	Campo Grande/MT	1	2	0	1	0	4	2
CG 10	4	1	0	0	0	1	0	0	2	20.8341	20.72	17.46	23	11	26	Campo Grande/MT	3	2	1	0	2	4	0
SG 9	4	0	0	0	1	0	0	0	1	21.3467	ND	ND	23	18	26	São Gabriel do Oeste/MT	2	2	1	0	0	4	0
SG 10	4	1	1	1	0	0	0	0	3	22.2736	ND	ND	23	18	26	São Gabriel do Oeste/MT	2	0	0	0	0	2	0
UB 9	4	4	4	2	1	4	1	3	19	29.6372	-	-	-	-	-	Uberlândia/MG	2	0	0	0	0	2	0
UB 10	4	1	1	1	0	1	1	2	7	36.3254	-	-	-	-	-	Uberlândia/MG	1	2	2	0	0	2	0
GS 9	4	1	3	1	1	3	1	3	13	21.5212	ND	23.48	13	18	79	Guarujá do Sul/SC	1	2	2	0	0	2	1
GS 10	4	0	1	0	1	1	0	1	4	24.6784	ND	27.12	13	18	79	Guarujá do Sul/SC	1	0	0	0	0	2	0
VD 9	4	2	2	1	1	2	1	2	11	22.294	ND	36.92	23	33	62	Videira/SC	3	2	1	0	0	2	0
VD 10	4	2	1	1	0	1	0	1	6	30.0038	-	-	-	-	-	Videira/SC	1	0	0	0	0	2	0
SJ 9	4	2	2	1	1	2	2	2	12	24.9487	-	-	-	-	-	São José do Cedro/SC	3	2	0	0	0	2	0
SJ 10	4	1	1	0	1	2	1	2	8	20.7422	ND	ND	6	11	41	São José do Cedro/SC	2	2	0	0	0	1	0
CC 9	4	1	2	3	1	2	2	2	13	22.4781	-	-	-	-	-	Cerqueira César/SP	1	1	0	0	0	2	0
CC 10	4	1	0	0	0	2	2	2	7	29.4651	-	-	-	-	-	Cerqueira César/SP	2	1	0	0	0	1	0
RA: right apical lobe; RC: right heart lobe, RD: right diaphragmatic lobe; LA: left; apical lobe; LC: left cardiac lobe; LD: left diaphragmatic lobe; I: intermediate.

## Sheet: Table S4
Table S4. Mean number of pulmonary consolidation points, total for each lung evaluated and per lung lobe, assessed in the macroscopic evaluation and the number of lungs per pleurisy score according to allelic profile.
Macroscopic evaluation	23-18-26	23-18-41	13-18-79	13-18-26	23-18-60		13-18-88		23- 11-19	23-33-62	6-11-41		23-11-26
Points total per lung	4.96	3.5	7.5	0	0	11		0		11	8	2
Points per lung lobe
Right apical lobe	1	0.5	0.5	0	0	1		0		2	1	1
Right intermediate lobe	1.38	1	2	0	0	2		0		2	1	0
Right diaphragmatic lobe	0.64	0	0.5	0	0	1		0		1	0	0
Left apical lobe	0.79	0	1	0	0	1		0		1	1	0
Left intermediate lobe	0.79	1	2	0	0	2		0		2	2	0
Left diaphragmatic lobe	0	0	0.5	0	0	1		0		1	1	1
Accessory lobe	0.36	1	2	0	0	3		0		2	2	0
Pleurisy score
0	1	1	-	1	1	-		-		-	-	-
1	4	-	-	-	-	-		-		-	-	-
2	3	1	-	-	-	1		1		-	-	-
3	3	-	-	-	-	-		-		-	-	-
4	3	-	2	-	-	-		-		1	1	1
